# Supplementary material for: Proactive distractor suppression in early visual cortex
Source: eLife. 2025 Mar 17;13:RP101733. doi: 10.7554/eLife.101733 (PMC11913444; doi:10.7554/eLife.101733)
Supplement: Figure 2—source data 1. [file elife-101733-fig2-data1.csv]

Subject ID	Absent	HPDL	NL-far	NL-near
sub-001	867.4477612	914.0458716	924.3703704	1008.148148
sub-003	650.0175439	640.1020408	641.28	691.6981132
sub-004	737.6268657	759.2608696	831.3214286	778.3103448
sub-005	851.7931034	848.8265306	846.3043478	863.7358491
sub-006	908.0147059	896.9266055	946.9285714	940.5185185
sub-007	636.119403	679.1880342	655.6296296	685.4727273
sub-008	957.40625	940.6132075	992.3333333	997.8846154
sub-009	760.8985507	776.9454545	812.7142857	810.7857143
sub-010	828.0882353	816.2678571	884.7666667	815.2413793
sub-011	997.5441176	1030.135135	1023.791667	987.2280702
sub-012	895.462963	921.4653465	956.4230769	1044.84
sub-013	916.9117647	927.5728155	911.3181818	922.5185185
sub-014	731.7121212	711.8363636	832.1034483	780.5932203
sub-016	729.8307692	736.0948276	768.4642857	754.1929825
sub-017	901.6885246	876.8878505	862.1304348	916.7884615
sub-018	739.9384615	836.3551402	821.92	868.7777778
sub-020	842.4179104	838.3055556	892.1724138	862.0175439
sub-021	664.7301587	660.122807	656.8888889	675.1666667
sub-023	991.5909091	1032.899083	1111.5	1022.79661
sub-024	933.0307692	963.0175439	1034.481481	979.0545455
sub-025	793.4375	832.2752294	834.7142857	821.3090909
sub-026	852.2131148	844.742268	752.8888889	869.5510204
sub-028	1017.163265	1053.338028	1035.428571	1047.647059
sub-029	713.4032258	754.1666667	724.3809524	790.3636364
sub-030	963.9137931	1041.792079	1099.64	1017.392157
sub-032	912.5	881.2909091	921.8333333	880.5862069
sub-033	772.4328358	803.5818182	748.3703704	784.5714286
sub-034	767.6363636	719.1171171	822.9259259	781.5272727
