# Supplementary material for: Proactive distractor suppression in early visual cortex
Source: eLife. 2025 Mar 17;13:RP101733. doi: 10.7554/eLife.101733 (PMC11913444; doi:10.7554/eLife.101733)
Supplement: Figure 2—source data 2. [file elife-101733-fig2-data2.csv]

Subject ID	Absent	HPDL	NL-far	NL-near
sub-001	1	0.956140351	1	0.964285714
sub-003	0.814285714	0.816666667	0.833333333	0.883333333
sub-004	0.971014493	0.958333333	0.965517241	0.983050847
sub-005	0.920634921	0.875	0.821428571	0.913793103
sub-006	0.971428571	0.956140351	0.965517241	0.947368421
sub-007	0.957142857	0.975	0.9	0.93220339
sub-008	0.941176471	0.898305085	0.9	0.866666667
sub-009	1	0.93220339	0.965517241	0.965517241
sub-010	0.985507246	0.973913043	1	0.966666667
sub-011	1	0.973684211	0.96	0.966101695
sub-012	0.885245902	0.89380531	0.928571429	0.925925926
sub-013	0.971428571	0.944954128	0.88	0.931034483
sub-014	0.942857143	0.924369748	0.966666667	0.983333333
sub-016	0.928571429	0.966666667	0.933333333	0.95
sub-017	0.871428571	0.914529915	0.793103448	0.896551724
sub-018	0.955882353	0.899159664	0.833333333	0.947368421
sub-020	0.957142857	0.931034483	0.966666667	0.966101695
sub-021	0.9	0.95	0.9	0.9
sub-023	0.985074627	0.923728814	0.962962963	0.983333333
sub-024	0.955882353	0.95	0.9	0.948275862
sub-025	0.914285714	0.908333333	0.933333333	0.916666667
sub-026	0.884057971	0.829059829	0.9	0.830508475
sub-028	0.844827586	0.825581395	0.913043478	0.739130435
sub-029	0.898550725	0.857142857	0.7	0.93220339
sub-030	0.950819672	0.980582524	1	0.944444444
sub-032	0.985074627	0.956521739	1	1
sub-033	0.957142857	0.916666667	0.9	0.933333333
sub-034	0.970588235	0.932773109	0.9	0.948275862
