# Supplementary material for: Proactive distractor suppression in early visual cortex
Source: eLife. 2025 Mar 17;13:RP101733. doi: 10.7554/eLife.101733 (PMC11913444; doi:10.7554/eLife.101733)
Supplement: Figure 4—source data 1. [file elife-101733-fig4-data1.csv]

Subject	Distractor HPDL	Distractor NL-far	Distractor NL-near	Neutral HPDL	Neutral NL-far	Neutral NL-near	Target HPDL	Target NL-far	Target NL-near
sub-001	10.090156	7.344093	9.172991	9.626647	7.301205	9.806748	11.158043	9.10171	8.8424
sub-003	4.7671227	8.592569	11.635746	4.2754292	8.639588	10.838442	5.879927	9.587786	11.722324
sub-004	6.322634	13.064535	7.0950665	7.0982	11.933755	6.6801815	7.3599577	12.9226055	7.0069942
sub-005	3.4595866	4.462772	7.588048	3.0795004	4.587214	8.137291	3.228949	5.0143967	8.544098
sub-006	4.3305755	6.2461996	4.51586	4.5061464	5.616991	4.3951125	5.09436	5.951075	5.0905676
sub-007	6.3242607	7.4703183	7.007988	5.55782	7.106047	6.3316355	6.6880755	8.300862	6.640955
sub-008	2.3448925	3.7733002	2.722053	2.095842	3.3762906	2.843988	3.0140862	4.396129	3.3068202
sub-009	6.221145	3.6578658	3.0657668	5.4386396	2.8136952	4.9639244	4.9013505	3.2753215	5.5371695
sub-010	1.3050905	5.4704137	5.2748604	0.4140874	4.886577	5.6681156	0.89622563	6.667859	4.2970715
sub-011	4.7653613	5.325323	2.2999487	4.738616	4.613031	2.1721644	4.4269776	5.6575656	3.4779735
sub-012	-0.010716099	4.1878147	3.0941672	0.1006553	3.4236119	3.2417684	-0.54861087	4.678714	3.3230715
sub-013	5.3275285	8.228933	4.5807858	4.8673306	6.931134	4.069875	4.6434617	8.702254	4.7450247
sub-014	7.5250597	9.076682	6.850812	7.1712513	8.227765	7.447777	7.688238	8.417879	7.791162
sub-016	11.499889	21.575533	9.079674	13.45495	18.948557	9.126055	9.265423	22.445469	9.231651
sub-017	6.8111153	6.4961286	4.9070024	4.949042	5.6031466	4.9132433	5.764131	7.912332	6.712187
sub-018	7.1462445	4.5695033	6.9829183	6.3649344	4.477946	6.6766357	7.07526	5.613661	6.96076
sub-020	7.3747883	6.5600286	5.0786877	6.9641323	6.457762	5.21179	6.056105	8.128664	5.4508076
sub-021	4.6009774	13.217305	4.0459895	3.726158	11.9170265	3.373729	4.5713816	11.518441	4.2805257
sub-023	2.5298593	1.3748587	1.1059858	2.279648	1.5257379	0.44928986	2.181086	2.9253094	1.3053759
sub-024	6.7051277	7.103213	5.987146	7.1127963	6.6480184	5.6797905	6.523645	6.9403605	6.4805226
sub-025	7.6018248	7.9984684	5.1722016	7.5682697	7.215389	5.0141068	7.850667	8.969169	5.3271084
sub-026	3.878905	3.2088957	5.057593	3.6080754	3.8628194	4.064025	5.1711946	4.991434	4.5640926
sub-028	3.1381981	9.103021	5.1651216	3.0938005	7.8982167	4.998455	3.1898456	9.872142	4.998796
sub-029	6.8867755	6.680625	5.7291517	7.9841585	6.1381817	5.354417	6.3137183	7.337684	7.164969
sub-030	9.901323	9.68293	7.063111	9.716839	10.062459	6.0392127	10.729141	9.639857	4.972106
sub-032	7.2915382	8.223671	8.728925	6.9261413	8.508477	8.675438	7.270923	7.007094	10.163254
sub-033	2.8741314	2.8062758	3.0370386	1.8225546	3.1731658	2.454854	2.3005116	3.3162394	3.175912
sub-034	9.906599	18.232052	11.314475	10.118245	15.064006	11.38022	10.604556	17.702484	11.937334
