# Supplementary material for: Proactive distractor suppression in early visual cortex
Source: eLife. 2025 Mar 17;13:RP101733. doi: 10.7554/eLife.101733 (PMC11913444; doi:10.7554/eLife.101733)
Supplement: Figure 4—figure supplement 1—source data 1. [file elife-101733-fig4-figsupp1-data1.csv]

Subject	010 HPDL	010 NL-far	010 NL-near	020 HPDL	020 NL-far	020 NL-near	030 HPDL	030 NL-far	030 NL-near	040 HPDL	040 NL-far	040 NL-near	050 HPDL	050 NL-far	050 NL-near	060 HPDL	060 NL-far	060 NL-near	070 HPDL	070 NL-far	070 NL-near	080 HPDL	080 NL-far	080 NL-near	090 HPDL	090 NL-far	090 NL-near	100 HPDL	100 NL-far	100 NL-near	200 HPDL	200 NL-far	200 NL-near	300 HPDL	300 NL-far	300 NL-near	400 HPDL	400 NL-far	400 NL-near	500 HPDL	500 NL-far	500 NL-near
sub-001	12.725636	10.048994	11.580556	13.500498	10.349404	12.542963	13.230051	10.820271	12.9677925	12.99271	11.096707	13.295631	12.845645	11.344246	13.667279	12.877103	11.657459	14.452381	13.25021	11.927045	14.913528	13.098402	12.218033	15.128128	13.086338	12.432071	15.581701	13.440964	12.711693	15.853901	15.362225	16.875587	17.70634	16.863224	19.926023	18.845707	18.37606	23.018372	19.624643	19.460838	25.049854	19.976965
sub-003	5.6155176	11.739775	13.580885	6.399303	11.819844	15.011652	6.9562798	12.122872	15.38669	6.954022	12.128813	15.578527	7.206261	12.631602	15.779972	7.5795045	12.541151	16.380983	7.80153	12.727145	16.849312	8.21722	12.618476	16.955608	8.436227	12.573279	16.850182	8.646341	12.701811	17.000458	9.322317	12.97322	18.348207	9.811155	13.898482	20.283585	10.769804	14.578473	22.063599	11.462126	15.127622	23.420464
sub-004	9.055819	15.814186	8.495735	9.292997	16.618217	9.154141	9.599675	16.618666	9.522097	9.600558	16.610933	9.776267	10.060107	17.125517	10.0182495	10.846048	17.408419	10.216399	11.769799	17.291914	10.403492	12.076111	17.512802	10.573995	12.226375	17.61193	10.772278	12.591299	17.694757	10.949091	14.489752	18.055523	12.305033	15.554452	18.70881	13.553261	16.57966	19.20633	14.9811325	17.491083	19.030136	16.27171
sub-005	4.2844057	6.1517158	9.851837	4.282512	6.217199	10.802242	4.7600336	6.0207343	10.881804	4.8092136	5.9790306	11.283199	4.945946	6.16633	11.441891	5.0546007	6.238592	11.338088	5.238489	6.2499013	11.307707	5.31562	6.2382703	11.185768	5.394363	6.090816	10.985988	5.3989177	6.1086497	11.140717	6.6710296	6.2245684	11.5575695	7.3779144	6.4124584	11.616116	8.080936	6.6336336	12.134811	8.408697	6.7926917	12.615368
sub-006	6.596716	8.014592	5.9289722	6.145743	7.810419	6.1322174	6.0587063	7.8734665	6.4060755	6.1883087	7.9879174	6.688343	6.0437913	7.8752904	6.785781	6.0381665	8.014671	6.8874903	6.163092	8.088902	7.026399	6.2245655	8.215244	7.1572194	6.3783884	8.417052	7.3469343	6.4365916	8.526239	7.464986	7.5060835	9.219515	8.601892	7.8778543	10.235975	9.263709	8.267262	10.7692	9.990423	8.563151	11.387959	10.652889
sub-007	9.127825	10.125336	8.595024	8.042659	9.994425	8.770738	8.022032	10.203255	9.298715	7.671522	10.191678	9.728583	7.565004	10.154506	10.057665	7.634195	10.20155	10.341805	7.879246	10.233481	10.612152	7.827888	10.209694	11.068388	7.582922	10.111466	11.159625	7.584117	10.027172	11.300671	7.69169	10.30998	13.150018	8.300611	10.544683	14.37287	9.054705	10.855646	16.417027	9.882982	11.205154	18.066628
sub-008	3.1954052	5.0765243	3.8959618	3.1835542	4.9740033	3.9056163	3.1563845	4.5659533	3.6931393	3.283989	4.0802536	3.8152392	3.3287392	3.8760533	3.9644542	3.3834841	3.9037924	3.74794	3.3814156	3.968458	3.6941688	3.352756	4.0631723	3.7966504	3.3655698	3.9887846	3.9929314	3.4227471	4.07945	3.9939423	3.8468518	3.8037012	4.2569427	4.3758416	3.9922378	5.0287156	5.035079	4.0926714	5.7158833	5.545898	4.225015	6.1432514
sub-009	7.2546763	4.1177897	6.1438675	7.333258	4.186859	6.1769285	7.3289533	4.1475444	6.9019203	7.267283	4.334712	7.355056	7.118022	4.3670087	7.7384076	6.9254956	4.536805	8.133974	6.7644	4.586336	8.251284	6.766597	4.721465	8.31996	6.8413253	4.834449	8.514099	7.0495276	4.9141645	8.821736	7.776786	5.5508833	10.045933	8.3710785	6.466513	11.171069	8.621537	7.2079315	12.274517	8.714012	7.9707136	13.366457
sub-010	0.051748145	6.868247	6.6799383	1.0098304	7.303809	6.969388	1.9937949	7.4506207	7.0735536	2.1864111	7.8100257	7.3070536	2.471752	7.7736382	7.3598876	2.9205782	7.9538665	7.4963284	3.2317147	8.052558	7.6817484	3.343454	8.117097	7.874243	3.449276	8.197128	8.024237	3.6164813	8.174204	8.233245	4.2689805	8.521778	9.700173	4.724128	9.155323	11.257395	4.9172173	9.548243	12.580883	5.281668	9.837982	14.2542
sub-011	6.069793	6.844122	3.1349695	6.2231903	6.7363167	3.3740835	5.729213	6.842772	3.696029	5.538942	6.7990136	3.964869	5.43601	6.9488325	4.2127566	5.4138227	7.061698	4.299303	5.3333845	7.063459	4.569609	5.3998876	6.999668	4.6963944	5.359021	7.100108	4.8479447	5.3566613	7.1532874	4.969665	5.6763563	7.1923122	6.2514524	6.2911587	7.351418	7.051799	6.8602986	7.5369434	8.018405	7.4869213	7.9637704	9.081033
sub-012	-0.021954292	5.2915926	4.2611737	-0.11933879	5.2379174	4.3002586	-0.15711506	5.079781	4.507278	-0.22306143	4.952007	4.560088	-0.21991183	4.892879	4.8685474	-0.40247753	4.6572165	5.0913696	-0.33774757	4.4839	5.083478	-0.048767585	4.4850006	5.15549	0.1808253	4.360362	5.1740937	0.27576017	4.059797	5.3810315	1.7737144	3.2048502	6.0554075	2.4241655	3.578498	6.755685	3.1613698	4.1711416	7.306683	3.9489772	4.684651	7.751258
sub-013	6.45283	9.915865	5.82047	6.5685506	10.264485	5.821853	6.5106525	10.422534	6.202376	6.4453645	10.478368	6.2428493	6.412979	10.546889	6.276905	6.462227	10.505163	6.195409	6.4448833	10.625463	6.3276834	6.3618746	10.70078	6.278031	6.349511	10.606156	6.432577	6.3882427	10.53246	6.53773	6.2397017	10.610008	7.1690254	6.4433184	11.25117	7.5415764	6.8977046	11.847022	7.9165697	7.4482565	12.378779	8.292862
sub-014	10.107719	10.888211	9.460599	9.8519335	11.316697	9.845842	9.568968	11.700443	9.883929	9.67238	11.908574	10.171839	9.779603	12.150046	10.281137	9.675945	12.406035	10.5228195	9.513183	12.863902	10.652586	9.3918495	13.124429	10.76199	9.472846	13.446244	11.033785	9.549955	13.560179	11.174423	10.278189	16.412392	12.403524	11.144414	18.871342	13.837215	11.927952	21.248228	14.949534	12.44359	24.069624	15.941511
sub-016	17.085758	28.62393	11.531087	15.891738	27.306038	12.187811	16.01937	25.87645	12.391312	16.109337	23.705904	12.95307	16.420193	25.07558	13.92312	16.613598	27.853254	14.224152	16.665543	26.988817	14.737754	16.584433	29.169758	15.317766	16.640862	29.581314	15.638166	16.70034	30.977028	16.575909	19.062553	30.94551	19.551397	21.866383	30.161795	21.30936	24.903862	33.018295	24.619041	27.345211	36.40352	27.28725
sub-017	7.06917	8.636759	7.016241	7.49111	8.538251	7.1485586	8.011066	8.774816	7.337076	8.43101	9.02799	7.540839	8.86588	8.871847	7.7336645	9.337343	8.840223	7.95061	9.67472	8.876178	8.164354	9.918275	9.049202	8.272694	10.11619	9.308951	8.462032	10.487703	9.349649	8.675329	13.10152	10.483104	10.546793	15.929159	11.551208	11.602562	18.886206	12.423032	12.3863	21.525517	13.001134	13.231129
sub-018	8.772948	6.296952	8.96698	8.983791	6.3796854	9.098983	8.7558	6.399231	9.134212	8.658522	6.436224	9.183416	8.705593	6.4606	9.2791	8.676895	6.450622	9.301448	8.740471	6.4650826	9.335332	8.798726	6.4731097	9.266549	8.769492	6.5161486	9.279312	8.827145	6.504018	9.274965	9.200602	6.7630343	9.505251	9.263152	7.205118	9.634514	9.050228	7.6242166	9.79657	8.791875	8.000015	9.890452
sub-020	7.397578	8.290984	6.1311083	9.1197195	9.201406	6.984359	9.401232	9.614654	7.1874037	9.517785	9.808748	7.3480225	9.862034	10.068812	7.49306	10.239837	10.201166	7.6455736	10.422398	10.459753	7.7883434	10.547083	10.467693	7.930054	10.969572	10.578698	8.062374	11.155436	10.620766	8.206374	12.374839	11.473399	9.073055	13.414982	12.140049	9.739563	13.906394	12.810401	10.27417	14.520732	13.351266	10.795435
sub-021	6.2125587	15.730823	4.3814864	5.5415583	16.189934	5.0246577	5.537191	15.791533	5.168726	5.681492	16.186031	5.3921404	5.9321213	16.572887	5.5083523	5.9296665	16.45383	5.5900254	6.0372934	16.529541	5.736188	6.181011	16.515589	5.9394007	6.218903	16.237772	6.0848274	6.323324	16.415781	6.0958214	6.840275	15.36726	6.8150682	7.2228994	15.755067	7.3186226	7.5242176	16.183264	7.9119067	8.336138	17.054129	8.365298
sub-023	3.4037855	1.3253411	1.4267231	3.0900805	2.450548	1.1033138	3.1389797	2.6456199	1.0808884	3.1997707	3.0599658	1.0392241	3.4280152	3.754501	1.0449867	3.238	3.7864506	1.0407718	3.4182394	3.8426564	1.0863113	3.5595267	4.097329	1.1493195	3.5691178	4.14183	1.1932076	3.571475	4.314293	1.1714514	4.1371737	4.77713	2.1093333	4.4990025	4.6090965	2.6875138	4.928591	4.5881853	3.135489	5.057543	4.5691953	3.7339215
sub-024	9.364788	8.496044	7.5378284	9.151455	9.113203	7.942416	9.239098	9.7384615	7.8242	9.56801	9.966832	7.3977118	9.480371	10.21257	7.587325	9.568955	10.646781	7.56439	9.700871	11.015154	7.568549	9.820121	11.267113	7.527044	9.829963	11.350137	7.508834	9.804702	11.493533	7.448106	10.628116	13.7191725	8.038749	11.3731365	14.840202	8.784621	12.010695	15.949086	9.543432	13.015826	16.791254	10.343714
sub-025	9.98658	11.4420395	6.396837	10.196343	10.466138	6.8425083	10.30715	10.964921	6.834852	10.471709	11.809682	7.02579	10.596281	11.992845	7.1722617	10.74605	12.174938	7.3694353	10.958736	12.3145075	7.622468	11.091091	12.2428665	7.8604193	11.132528	12.331227	7.9910483	11.14688	12.270147	8.100359	12.041249	13.663546	9.104882	12.971573	14.564207	9.918131	13.8090925	15.637189	10.317049	14.714018	16.630333	10.71706
sub-026	5.350168	5.343633	6.0012455	5.4220834	5.308656	5.9165783	5.7823224	5.493085	6.2764845	5.9622617	5.8080616	6.4688697	6.1276603	5.8451805	6.5987673	6.291381	5.846693	6.715626	6.4719453	5.9895635	6.863268	6.8420987	6.11607	6.9574714	7.082563	6.3908496	6.9788656	7.3458405	6.479219	7.0563927	8.998089	7.8018146	7.5986376	10.0582285	9.178441	7.5386095	10.754052	10.238582	7.596262	11.547993	11.152841	7.790292
sub-028	4.001628	11.387456	6.4247775	4.1718817	11.590532	6.720276	4.547216	11.719257	7.4831343	4.7491646	11.714172	7.7547917	4.7875443	11.918978	7.952753	4.901927	12.033818	8.289765	5.055132	12.146914	8.404848	5.285995	12.233487	8.529833	5.366982	12.335398	8.675734	5.5125933	12.476699	8.876923	6.8017898	13.342342	10.088217	7.7886124	13.991409	11.342268	8.579599	14.834341	12.390858	9.648093	15.752221	13.455875
sub-029	9.032231	7.8415523	7.752507	9.722937	8.764891	7.867652	9.853483	9.304341	8.106716	9.774578	9.184393	8.3028755	9.69339	8.517291	8.300826	9.800832	8.715009	8.445616	9.932194	8.798411	8.707968	9.856725	8.441893	9.044472	10.114894	8.624218	9.220385	10.243818	8.875978	9.235222	11.479972	9.233301	10.961424	12.444638	10.559457	12.422953	13.733062	12.3484745	14.137276	14.95994	13.682748	16.094692
sub-030	10.966115	12.18122	7.8140526	13.354714	13.149235	8.037881	15.153315	12.298969	8.354658	17.242403	12.268704	8.522482	18.519382	12.47682	8.79537	19.682152	12.766091	8.901524	20.807415	12.710007	9.224012	21.774494	12.80346	9.405828	22.65517	12.796349	9.775984	23.4117	12.817417	10.049469	30.058405	13.196959	13.051044	37.394695	13.454696	15.19515	39.70338	14.304212	16.765945	38.777946	14.9727125	18.311092
sub-032	8.635453	9.705699	11.788238	9.471581	10.74924	12.081018	9.902265	10.437207	12.299356	10.46933	10.889371	12.325897	10.869305	10.701927	12.530455	11.010143	11.308479	13.131326	11.242542	11.2207985	13.061159	11.496917	11.551634	13.530561	11.657895	11.751779	13.865891	11.819115	12.35965	13.906132	13.91999	12.914092	16.307285	15.47726	12.995005	18.81372	17.248192	13.181	20.680908	18.961317	14.346878	23.3276
sub-033	1.5359658	4.3310165	3.6427512	2.9399173	4.1562824	3.707553	3.1910737	4.157307	3.8671277	3.830015	4.146681	4.049079	4.601561	4.1985326	4.038241	4.496681	4.218471	4.224433	4.5934877	4.342731	4.3001666	4.5544558	4.3610353	4.4057245	4.5505867	4.400289	4.4826384	4.6828036	4.4434924	4.6036263	4.9805784	4.3435807	5.482109	5.2492456	4.213636	6.085646	5.6024375	4.066645	6.720053	5.812177	3.9163136	7.1836815
sub-034	13.155307	17.304264	15.111721	13.582548	22.02085	15.337418	14.405732	26.073137	16.333841	14.524191	28.76923	17.06211	15.040593	32.013657	17.57122	15.226501	35.138584	18.180496	15.504306	36.653458	18.542976	15.634226	38.568504	19.185163	16.060965	39.35063	19.653137	16.523748	40.968933	19.913273	19.742744	49.704784	26.094046	25.037235	59.19502	32.971367	29.791733	68.408905	40.973866	36.191757	77.79069	49.846516
