# Supplementary material for: Proactive distractor suppression in early visual cortex
Source: eLife. 2025 Mar 17;13:RP101733. doi: 10.7554/eLife.101733 (PMC11913444; doi:10.7554/eLife.101733)
Supplement: Figure 4—figure supplement 1—source data 2. [file elife-101733-fig4-figsupp1-data2.csv]

Subject	010 HPDL	010 NL-far	010 NL-near	020 HPDL	020 NL-far	020 NL-near	030 HPDL	030 NL-far	030 NL-near	040 HPDL	040 NL-far	040 NL-near	050 HPDL	050 NL-far	050 NL-near	060 HPDL	060 NL-far	060 NL-near	070 HPDL	070 NL-far	070 NL-near	080 HPDL	080 NL-far	080 NL-near	090 HPDL	090 NL-far	090 NL-near	100 HPDL	100 NL-far	100 NL-near	200 HPDL	200 NL-far	200 NL-near	300 HPDL	300 NL-far	300 NL-near	400 HPDL	400 NL-far	400 NL-near	500 HPDL	500 NL-far	500 NL-near
sub-001	0.21055669	0.40390062	0.24785432	0.3653448	0.36278933	0.31328338	0.4299346	0.35953793	0.3917288	0.4269537	0.33197957	0.4339747	0.48157123	0.34310448	0.4498832	0.5105667	0.3459921	0.49540502	0.5180158	0.36399582	0.53375626	0.5191386	0.3652718	0.5415818	0.5168708	0.36298692	0.56454134	0.53603804	0.37094635	0.5856025	0.58389276	0.4726185	0.70844513	0.64103913	0.58880305	0.7526436	0.71803075	0.6828912	0.80722785	0.79378057	0.7734196	0.88718784
sub-003	-0.034466367	1.0353779	1.2845936	0.13918968	1.0359083	1.4708481	0.24683383	1.0757408	1.4929434	0.25274834	1.0548539	1.5209384	0.31040588	1.128223	1.5528784	0.37139353	1.1044928	1.6173761	0.41406795	1.1331201	1.6847587	0.48992085	1.1214066	1.6936824	0.52844584	1.1149776	1.6886283	0.5557737	1.1410341	1.7064471	0.664486	1.2050501	1.8724446	0.7254508	1.3266273	2.1203613	0.8490829	1.4186642	2.3561993	0.9384483	1.499937	2.541418
sub-004	-0.09147354	0.36448804	0.051310748	-0.07833421	0.39455178	0.1323715	-0.105265535	0.41405624	0.18894164	-0.086887315	0.4121611	0.21435368	-0.07091942	0.44247064	0.23327257	0.011028224	0.45265198	0.25285923	0.061271828	0.44127673	0.26049036	0.060889248	0.45728007	0.27071252	0.07056623	0.46885234	0.27337807	0.069386415	0.46348408	0.2784773	0.098011054	0.4675854	0.34849137	0.18491937	0.47999188	0.42476612	0.22570571	0.49186137	0.4796563	0.3097672	0.49315178	0.52852607
sub-005	-0.38844296	0.24895091	0.31569377	-0.34530407	0.2702766	0.534932	-0.2560985	0.23302542	0.5428193	-0.2358918	0.22572534	0.57062066	-0.20794141	0.25116935	0.60271734	-0.1763356	0.25994	0.6118778	-0.14548314	0.25787574	0.60231245	-0.13689165	0.2588784	0.59479654	-0.11648618	0.23214343	0.5643496	-0.10051142	0.23762935	0.58177435	0.050091404	0.2446043	0.5986346	0.13191634	0.25083038	0.5781167	0.19968857	0.2570931	0.6068285	0.23570935	0.23248887	0.6164825
sub-006	0.20614329	0.48112637	-0.22356498	0.045941684	0.39313748	-0.20389527	0.003402143	0.3830794	-0.17148955	0.00385296	0.38438702	-0.13515761	-0.0886436	0.35983092	-0.1379156	-0.0872596	0.3829402	-0.12349666	-0.05607863	0.39408997	-0.11321415	-0.04193513	0.41017482	-0.09162575	-0.032382835	0.41460422	-0.068073556	-0.035557542	0.41452193	-0.044814855	0.08373634	0.49634936	0.095927805	0.112080425	0.5839281	0.16532144	0.15508331	0.619709	0.24938172	0.17410235	0.6573704	0.3356608
sub-007	0.26375338	0.37251022	-0.597192	0.058455475	0.3117165	-0.60124344	0.037719462	0.32843634	-0.61756593	-0.026491998	0.30903003	-0.6125455	-0.035430275	0.292539	-0.61361456	-0.039676175	0.29068214	-0.6210522	-0.016081376	0.28228012	-0.59555495	-0.026389478	0.2743089	-0.61460847	-0.0747742	0.24633737	-0.6261599	-0.083392434	0.21449594	-0.6344819	-0.104255505	0.13852528	-0.6208027	-0.053482596	0.087187015	-0.60073686	-0.009122846	0.08138953	-0.4647115	0.04276046	0.099708125	-0.35968652
sub-008	-0.17418927	0.079391226	-0.26514992	-0.15404646	0.024428835	-0.21280041	-0.113613814	-0.094707355	-0.23154029	-0.06799158	-0.20677327	-0.22702867	-0.02076592	-0.27456397	-0.1932514	-0.012412645	-0.2697991	-0.24722916	0.000227885	-0.26289374	-0.254345	0.002160751	-0.24668436	-0.23904908	0.019912872	-0.2653233	-0.20833042	0.054496568	-0.25507426	-0.2232947	0.16709073	-0.3769949	-0.22503838	0.30647326	-0.35592973	-0.07425055	0.4094778	-0.33880118	0.03519216	0.4483525	-0.31394228	0.10942191
sub-009	1.0473666	0.37088963	0.65418726	1.0679392	0.37280568	0.6609186	1.0708581	0.38509	0.76715577	1.0767558	0.41246718	0.8360549	1.0640348	0.43513507	0.9212023	1.029898	0.46322036	0.97878575	1.0045388	0.4745507	1.0092907	0.9987322	0.4947704	1.0232722	1.0131838	0.5196417	1.0564879	1.0386168	0.5328847	1.1113393	1.1413007	0.6702884	1.3915486	1.2308906	0.824855	1.6556214	1.2742684	0.9519065	1.9190028	1.3139255	1.0926628	2.1980553
sub-010	-0.6729659	0.48075327	0.49464676	-0.42616057	0.60783494	0.52304643	-0.1741595	0.59498125	0.5349185	-0.13130216	0.6391562	0.5783838	-0.06956615	0.65361214	0.59931344	0.048529465	0.67417526	0.61488575	0.13149779	0.7039432	0.62762016	0.16369593	0.69138926	0.6649468	0.18766579	0.69474864	0.6864295	0.22473454	0.6803211	0.72239405	0.36194232	0.71640486	1.0277169	0.44171804	0.84313554	1.300277	0.47008875	0.88996273	1.5475605	0.55284065	0.93700475	1.8377221
sub-011	-0.10753314	-0.14230406	-1.2415426	-0.10889337	-0.17544131	-1.2465357	-0.20244645	-0.18143763	-1.2342088	-0.2502209	-0.20143566	-1.2502819	-0.28756523	-0.19700472	-1.2527033	-0.3203505	-0.19303964	-1.2649055	-0.33826792	-0.20191614	-1.2600578	-0.34586367	-0.2329244	-1.2768916	-0.3686744	-0.23498373	-1.2852957	-0.3737444	-0.24391522	-1.2928566	-0.42840406	-0.37874267	-1.3262954	-0.42248368	-0.4988235	-1.4189076	-0.4536799	-0.593655	-1.4559188	-0.46806142	-0.65829045	-1.5004228
sub-012	-1.1308236	-0.13372637	-0.7204067	-1.2200935	-0.21234486	-0.77265644	-1.2782394	-0.2297614	-0.7791988	-1.3712299	-0.29836008	-0.79243666	-1.4171895	-0.3158006	-0.80484796	-1.4806917	-0.38346064	-0.790774	-1.4637698	-0.42218298	-0.81266516	-1.4495083	-0.4484333	-0.82696056	-1.4407421	-0.48807216	-0.820687	-1.4281601	-0.55118835	-0.822907	-1.3994693	-0.8239777	-0.8442704	-1.479939	-0.92831206	-0.85196465	-1.5203766	-0.9921737	-0.8751482	-1.5349292	-1.0436842	-0.9077403
sub-013	-0.8384267	-0.07997729	-0.7038474	-0.77946424	-0.04747927	-0.68842685	-0.77270234	-0.03460774	-0.64340174	-0.7402357	-0.008298586	-0.6285728	-0.76542145	-0.003866211	-0.6172184	-0.7612103	-0.06298525	-0.59863126	-0.7276318	-0.046659313	-0.6040261	-0.72610134	-0.06718392	-0.61099213	-0.72065085	-0.13430785	-0.5906234	-0.72187275	-0.17604135	-0.56954503	-0.74185824	-0.30044183	-0.45327485	-0.7235698	-0.28400132	-0.42084724	-0.7657141	-0.28843936	-0.39042085	-0.74230117	-0.28494024	-0.35988903
sub-014	0.84193045	0.6539615	0.66646445	0.81638104	0.70521384	0.71238905	0.79034424	0.74638486	0.7258326	0.80542284	0.7471138	0.7607859	0.8250116	0.7851909	0.7753041	0.81430584	0.81198597	0.79222345	0.80048025	0.8702733	0.8113754	0.79038763	0.8949149	0.8215832	0.7920875	0.92128724	0.8479724	0.78720236	0.92871857	0.860687	0.809059	1.2253147	0.96844655	0.8599746	1.4198048	1.0838318	0.9098683	1.6046779	1.1737623	0.9387784	1.8362632	1.2583073
sub-016	2.9155247	3.0496595	0.5906683	2.272979	2.8232136	0.5889051	2.2912421	2.557998	0.6140877	2.1710167	2.252415	0.7070677	2.1899445	2.4413133	0.8347082	2.1484785	2.864288	0.8983902	2.2049317	2.7181203	1.0097193	2.1167128	3.0924966	1.1152583	2.06637	3.1744018	1.1625024	2.0689373	3.4343889	1.2858942	2.1458998	3.4083889	1.6852844	2.3937216	3.2424388	1.8482113	2.6340296	3.5728974	2.2415068	2.83621	4.0337443	2.5309658
sub-017	-0.19286565	-1.2679756	-0.21290447	-0.21010491	-1.4315554	-0.18208292	-0.1752601	-1.4227308	-0.17090935	-0.076221004	-1.4857311	-0.13887602	-0.06978641	-1.5469595	-0.099684134	-0.01650304	-1.6186566	-0.069992	0.03560883	-1.6249759	-0.038435362	0.05045398	-1.6377662	-0.02730978	0.056297697	-1.628131	-0.001394127	0.061849263	-1.6502444	0.016799692	0.31248707	-1.705881	0.22176868	0.5089258	-1.5887929	0.3159698	0.7358693	-1.2389404	0.35891393	0.9249477	-1.034688	0.41061544
sub-018	0.9149922	0.46033296	0.70781916	0.9229992	0.48060867	0.7509203	0.8681075	0.49163413	0.7570938	0.85269433	0.5176705	0.7705221	0.85853016	0.5256633	0.805645	0.8646116	0.518501	0.8097979	0.868438	0.5198442	0.8213824	0.888077	0.5208778	0.80988586	0.8930022	0.5245045	0.8116963	0.9033842	0.5260336	0.8159565	0.9693441	0.5701494	0.8393757	1.0099692	0.6303097	0.8588445	1.0143112	0.69072115	0.8828952	1.0066273	0.74234635	0.9122322
sub-020	-0.51500106	-0.4565633	-0.7275927	-0.26341447	-0.20533049	-0.4800948	-0.26002115	-0.12800825	-0.3887329	-0.31940812	-0.078711875	-0.3618256	-0.21754485	-0.012811112	-0.31676394	-0.13085645	0.009211751	-0.3052829	-0.11382055	0.05791466	-0.2631731	-0.07094511	0.031890508	-0.22931764	-0.004376673	0.056474425	-0.20534775	0.010870244	0.050921313	-0.16145653	0.19811691	0.10247933	-0.039773308	0.24541362	0.1709309	0.041969504	0.2645048	0.2119321	0.07361195	0.31421515	0.23906116	0.10932771
sub-021	-0.016171286	1.6110979	-0.102935605	-0.1988135	1.6212915	0.02275911	-0.21182312	1.5673945	0.048978314	-0.19318692	1.5754281	0.11951727	-0.16087548	1.5806154	0.1363023	-0.1708531	1.5730927	0.1388193	-0.17130412	1.583376	0.15936935	-0.14755502	1.5836334	0.18491136	-0.1602869	1.555467	0.20641856	-0.14920874	1.5761813	0.19401103	-0.09712938	1.5215199	0.20068704	-0.030842334	1.6247445	0.20955475	-0.000988792	1.7196325	0.2541409	0.09227262	1.8706049	0.2914241
sub-023	-0.3508053	-0.81636083	-0.6062516	-0.38081715	-0.6034714	-0.6910442	-0.36460078	-0.58558583	-0.70887697	-0.35557872	-0.5076609	-0.7153558	-0.33277333	-0.40685925	-0.70588696	-0.34920466	-0.40131357	-0.7161543	-0.312522	-0.39442876	-0.7169038	-0.29048997	-0.36852264	-0.7071496	-0.29069373	-0.35734504	-0.70008683	-0.28105888	-0.3265638	-0.7025832	-0.18325783	-0.2700334	-0.6193352	-0.080646135	-0.23704289	-0.53952765	-0.002409707	-0.19093315	-0.47426483	0.059029322	-0.14500976	-0.3867543
sub-024	0.5049534	-0.029851248	0.24788117	0.4680551	0.06872623	0.33883685	0.49889526	0.15272225	0.29223132	0.51452	0.21081191	0.17401156	0.50853026	0.20137888	0.18366505	0.5075206	0.23854016	0.1764874	0.53798044	0.2979502	0.15495522	0.5455073	0.31744274	0.1350393	0.54759175	0.32290235	0.11604799	0.5598769	0.3467037	0.08837186	0.60263824	0.5312331	0.13423091	0.6553136	0.5970922	0.19763413	0.7127406	0.7235259	0.2791766	0.7992617	0.82454556	0.3759572
sub-025	0.4019131	0.27303877	-0.10174828	0.4228989	0.14979745	-0.051798098	0.4309953	0.18202633	-0.047028366	0.45454338	0.24533688	-0.03370045	0.46378255	0.2618145	-0.014718745	0.48324284	0.27774334	0.003788143	0.50050825	0.2742111	0.029419024	0.51018953	0.24522045	0.057719976	0.5123147	0.24127789	0.06267506	0.5041065	0.22728764	0.07289122	0.5163244	0.2692911	0.15732168	0.54126465	0.3017001	0.22226167	0.55927354	0.33073902	0.24386595	0.5707259	0.3743198	0.2756881
sub-026	-0.34589088	-0.22596063	-0.26862887	-0.33012423	-0.22300047	-0.28226858	-0.33974105	-0.1977009	-0.2998473	-0.31605008	-0.14953727	-0.3191649	-0.31438613	-0.14965867	-0.31787485	-0.3016634	-0.1368805	-0.33216804	-0.3196086	-0.115197174	-0.32102507	-0.26859808	-0.10600523	-0.307414	-0.25007373	-0.07155058	-0.289078	-0.22185868	-0.05618494	-0.2991653	-0.07826408	0.10557226	-0.26964882	0.016816182	0.24678856	-0.24785984	0.052621305	0.34506103	-0.23588516	0.080445565	0.40937474	-0.21785864
sub-028	-0.64681447	0.8694311	-0.24094808	-0.66577256	0.90136397	-0.22306752	-0.64387155	0.9122169	-0.115784705	-0.6736778	0.912389	-0.08560482	-0.6861362	0.92854136	-0.06404179	-0.6969646	0.95494515	-0.02241826	-0.7010372	0.97701603	-0.004039645	-0.7030436	0.9835077	0.004020512	-0.71674716	1.0015241	0.020344764	-0.7176832	1.0222168	0.042369425	-0.6977486	1.1378964	0.17959788	-0.65328676	1.2056932	0.32160354	-0.6434331	1.2998542	0.425016	-0.5359321	1.4142686	0.5190936
sub-029	0.88890666	0.78214157	0.7042766	1.0024022	0.96476203	0.7509935	1.0158578	1.0550063	0.8100964	0.9918426	1.0261165	0.8535588	0.9621114	0.91172504	0.86453855	0.9842102	0.95014995	0.8818519	0.99806166	0.9675748	0.90150565	0.9850926	0.89159614	0.949021	1.0246804	0.9215836	0.9633909	1.0500742	0.9644909	0.9679937	1.2043729	1.0198301	1.2032871	1.3338648	1.2301552	1.4818686	1.5284054	1.537568	1.8091407	1.7367725	1.7475246	2.1966906
sub-030	-0.9998217	0.45717666	-0.8599398	-0.9369528	0.613556	-0.81024504	-0.90456134	0.4679783	-0.79742384	-0.8891936	0.43871775	-0.8443408	-0.894229	0.47791597	-0.8148765	-0.877239	0.51078075	-0.82282495	-0.9322001	0.4945841	-0.81148696	-0.93866754	0.4661555	-0.8140855	-0.9321934	0.48147818	-0.7907785	-0.89653087	0.47194472	-0.7530916	-0.9175029	0.43563768	-0.52593106	-1.0253841	0.44508395	-0.39290887	-0.9721864	0.45844486	-0.29372603	-0.984246	0.50640154	-0.20223382
sub-032	0.2945276	1.2129034	1.1085927	0.5709192	1.3784345	1.1352898	0.61754644	1.3272336	1.1335208	0.7494743	1.410155	1.1220211	0.7948578	1.3866076	1.1701887	0.83414394	1.4755489	1.246764	0.8994536	1.461006	1.2409217	0.9426847	1.5095894	1.2843492	1.012461	1.5317792	1.3125627	1.0452209	1.617558	1.32057	1.3836136	1.6250154	1.619349	1.665613	1.5810443	1.9516547	1.9410305	1.58296	2.2555578	2.1922712	1.7401112	2.643075
sub-033	-0.25400686	0.052626833	-0.27759588	-0.1031486	0.05152317	-0.25582424	-0.07020733	0.05164786	-0.21249172	-0.031068718	0.012376697	-0.17807586	0.069569655	-0.009724599	-0.17031291	0.040256083	0.001251026	-0.14252137	0.026490128	-0.010737682	-0.12583047	0.001352188	-0.015402632	-0.10982218	-0.013583873	-0.0249594	-0.10209704	-0.013261436	-0.037571117	-0.07132834	-0.08115914	-0.07496883	0.06300775	-0.06587701	-0.09226472	0.13767035	-0.02397942	-0.0895366	0.19640179	0.017014243	-0.054964066	0.2531291
sub-034	0.8145344	1.0072833	0.8179079	0.87229294	1.3734674	0.8517498	0.9343531	1.6817056	0.912332	0.9189998	1.9132061	0.9523084	0.9568605	2.177571	0.9853451	0.97997135	2.4241433	1.0208588	1.0006144	2.5152235	1.051414	0.9990367	2.644694	1.0836076	1.0293005	2.7237298	1.1070797	1.0591521	2.821965	1.1209966	1.2795291	3.4449024	1.4523016	1.6400975	4.107854	1.8238448	1.9631377	4.681835	2.3054967	2.3904274	5.316994	2.8416715
