# Supplementary material for: Proactive distractor suppression in early visual cortex
Source: eLife. 2025 Mar 17;13:RP101733. doi: 10.7554/eLife.101733 (PMC11913444; doi:10.7554/eLife.101733)
Supplement: Figure 4—figure supplement 2—source data 1. [file elife-101733-fig4-figsupp2-data1.csv]

Subject	Distractor HPDL	Distractor NL-far	Distractor NL-near	Neutral HPDL	Neutral NL-far	Neutral NL-near	Target HPDL	Target NL-far	Target NL-near
sub-001	1.2981386	1.3021932	1.2276431	1.2385064	1.2945886	1.296931	1.4355266	1.6138391	1.1621456
sub-003	0.72315276	1.1777089	1.3176026	0.64856493	1.1841533	1.2277913	0.8919606	1.3141145	1.320898
sub-004	1.2315234	1.6666774	1.4783093	1.3825883	1.5224206	1.3353869	1.4335735	1.648571	1.4645079
sub-005	0.4232277	0.99322236	0.93126845	0.3767299	1.0209179	1.0173693	0.3950127	1.1159905	1.0411988
sub-006	0.89870787	1.0948055	0.7827883	0.9351434	0.9845206	0.7637539	1.0572132	1.0430773	0.87942064
sub-007	1.8830711	2.448871	1.175903	1.6548606	2.3294578	1.0768023	1.9913982	2.7211342	1.1445144
sub-008	0.35718	0.7989465	0.32726395	0.31924397	0.7148849	0.34099948	0.45911327	0.93082225	0.39575592
sub-009	1.1633574	0.61376405	0.38981712	1.0170285	0.47211817	0.5861581	0.91655517	0.5495758	0.66415
sub-010	0.18525644	0.5912442	0.58155173	0.05877934	0.5281429	0.62321293	0.12721843	0.7206645	0.47340262
sub-011	0.8435534	0.9742002	0.2670499	0.838819	0.8438954	0.25120035	0.78365356	1.0349797	0.4007188
sub-012	-0.000976163	0.59376127	0.39119992	0.009169008	0.48541024	0.4080081	-0.049974687	0.66336244	0.4176613
sub-013	0.7169077	1.2611277	0.6888103	0.65498036	1.0622332	0.61211073	0.6248551	1.3336668	0.71301746
sub-014	1.1953315	1.7269562	1.148464	1.1391301	1.5654389	1.2515492	1.2212518	1.6016103	1.3083607
sub-016	0.77408767	1.7856996	1.0429001	0.90568787	1.568278	1.0491031	0.6236798	1.8576999	1.0659245
sub-017	0.8765917	0.88712656	0.8786019	0.6369425	0.76517886	0.88029504	0.7418446	1.0805266	1.2007184
sub-018	1.3517666	0.6941035	1.1719788	1.2039758	0.680196	1.1222007	1.3383393	0.85271007	1.1720883
sub-020	0.86520195	0.9300708	0.7060969	0.81702423	0.9155716	0.7204596	0.7104955	1.1524696	0.75305545
sub-021	1.0062969	1.2922865	0.7890231	0.81496185	1.1651553	0.65551287	0.99982387	1.1261847	0.84655595
sub-023	0.37993565	0.1971428	0.19092315	0.34235877	0.21877755	0.110876724	0.3275567	0.41946396	0.22870661
sub-024	1.338359	0.99170136	0.91941917	1.4197305	0.9281503	0.8635503	1.3021346	0.96896505	0.98590314
sub-025	1.755696	1.2252142	1.062823	1.7479463	1.1052612	1.0258551	1.8131679	1.3739072	1.0980115
sub-026	0.659091	0.57661605	0.8497672	0.6130725	0.69412154	0.6814618	0.87867266	0.8969257	0.76680535
sub-028	0.8799302	1.5932839	1.079105	0.86748135	1.3824095	1.0854831	0.89441174	1.7279017	1.0354072
sub-029	1.3777918	0.9111328	0.7327463	1.5973378	0.83715206	0.7100196	1.2631439	1.0007454	0.9822737
sub-030	0.6618852	0.884304	0.6526282	0.64955276	0.918965	0.5679388	0.7172233	0.88037044	0.48153874
sub-032	0.79746276	1.0455916	0.66523814	0.75749993	1.081803	0.6619544	0.79520816	0.8909109	0.7744533
sub-033	0.4772007	0.38967395	0.53170764	0.30260423	0.44061956	0.41990334	0.38196084	0.46048647	0.5491342
sub-034	1.5480715	1.1078104	1.3261149	1.5811448	0.91531456	1.3635042	1.657139	1.075633	1.4083827
