# Supplementary material for: Proactive distractor suppression in early visual cortex
Source: eLife. 2025 Mar 17;13:RP101733. doi: 10.7554/eLife.101733 (PMC11913444; doi:10.7554/eLife.101733)
Supplement: Figure 4—figure supplement 2—source data 2. [file elife-101733-fig4-figsupp2-data2.csv]

Subject	HPDL	NL-far	NL-near
sub-001	0.02350153	0.032163385	0.023487724
sub-003	0.010557249	0.07099148	0.0850832
sub-004	-0.007628974	0.025167007	0.0237198
sub-005	-0.021121344	0.030076014	0.038612355
sub-006	0.004767052	0.034453675	-0.021151142
sub-007	0.008702663	0.05109243	-0.04242715
sub-008	-0.011732374	0.002586242	-0.010776175
sub-009	0.0998526	0.03127708	0.035838515
sub-010	-0.030246558	0.032847505	0.028744366
sub-011	-0.009638029	-0.016047379	-0.07066336
sub-012	-0.055571076	-0.015053455	-0.043879412
sub-013	-0.052444946	-0.003638225	-0.051723354
sub-014	0.06483974	0.06708803	0.06038057
sub-016	0.07650007	0.11683168	0.039404448
sub-017	-0.013520269	-0.09774829	-0.016263008
sub-018	0.087296166	0.036502015	0.06228246
sub-020	-0.015451746	-0.014555723	-0.033778343
sub-021	-0.02174162	0.07925871	-0.00133264
sub-023	-0.028595664	-0.043266278	-0.049645502
sub-024	0.04671244	0.00479754	0.024167757
sub-025	0.04883577	0.01147307	-0.005328539
sub-026	-0.02804682	-0.020035809	-0.023895752
sub-028	-0.09333913	0.07888199	-0.004309703
sub-029	0.10027199	0.06578923	0.04534781
sub-030	-0.031316783	0.028016834	-0.0411891
sub-032	0.031220218	0.08762994	0.043315865
sub-033	-0.008563036	0.003577203	-0.023696274
sub-034	0.06815517	0.041727107	0.052129067
