# Supplementary material for: Proactive distractor suppression in early visual cortex
Source: eLife. 2025 Mar 17;13:RP101733. doi: 10.7554/eLife.101733 (PMC11913444; doi:10.7554/eLife.101733)
Supplement: Figure 4—figure supplement 3—source data 1. [file elife-101733-fig4-figsupp3-data1.csv]

Subject	HPDL	Other
sub-001	-1.4819713	-1.3017387
sub-003	2.8626888	2.4195507
sub-004	3.5563393	3.3245707
sub-005	0.7651768	0.91306996
sub-006	0.7117183	0.8090935
sub-007	0.92216706	0.74419355
sub-008	0.601434	0.63990736
sub-009	-1.7822322	-1.88417
sub-010	3.1889348	3.1483762
sub-011	0.48696828	0.18260264
sub-012	2.7600117	3.0295138
sub-013	1.7188623	1.5033331
sub-014	0.8862481	0.63105917
sub-016	5.719353	5.3388367
sub-017	0.26922464	0.17213678
sub-018	-1.3573995	-1.6592972
sub-020	0.25397825	0.061602592
sub-021	5.089009	4.42728
sub-023	-0.7889961	-0.4146533
sub-024	0.32305288	-0.262105
sub-025	0.29453754	-0.054362774
sub-026	-0.13732386	-0.074645996
sub-028	4.052621	3.8499694
sub-029	-0.70703983	-0.5706153
sub-030	-0.042947292	0.7669754
sub-032	0.27331686	0.79219913
sub-033	0.6206114	0.5426488
sub-034	4.492303	4.316369
