# Supplementary material for: Proactive distractor suppression in early visual cortex
Source: eLife. 2025 Mar 17;13:RP101733. doi: 10.7554/eLife.101733 (PMC11913444; doi:10.7554/eLife.101733)
Supplement: Figure 4—figure supplement 4—source data 1. [file elife-101733-fig4-figsupp4-data1.csv]

Subject	10	20	30	40	50	60	70	80	90	100	200	300	400	500
sub-001	497.7134857	432.1539459	399.1216202	381.9693451	347.1320724	329.7868195	332.8351898	307.2230759	284.5365639	251.8337479	220.7509537	160.7168732	118.6115894	76.45352697
sub-003	552.9094696	522.9063034	482.212265	481.7065506	458.1080017	446.3649139	436.7743835	426.5030212	415.5865555	395.3061752	358.4778137	295.0833206	254.3843155	227.7291412
sub-004	632.5432968	594.1548462	482.1367188	450.4468307	449.1919098	393.3497353	423.2629852	366.2090683	361.7894211	340.3893509	278.487854	214.5566864	156.0409765	122.9933929
sub-005	556.8341141	531.7288208	474.9942474	475.8907242	441.0779037	437.3507004	403.9574585	399.4769783	372.662384	371.8537636	311.9599304	252.8768654	203.2529125	165.7591858
sub-006	572.6948547	491.008873	476.9791641	452.5437088	446.0214996	405.9639893	382.3853989	392.3451996	368.3436432	366.6098099	326.9537506	262.9555893	223.0172844	188.8746948
sub-007	992.5781555	903.7917633	857.8002319	805.9305115	777.8731461	683.9637909	706.6923828	676.8697662	648.4280777	617.6559525	532.5146637	439.0392227	372.4178848	327.7279663
sub-008	540.3190918	510.0854874	454.978096	427.2137985	417.4550781	419.9753418	394.1306839	381.7674942	366.536499	363.0777664	310.9730759	257.2110443	221.3327103	185.221035
sub-009	620.4989777	568.7550201	486.1361237	460.6245499	446.8713989	434.0367813	423.9542084	394.6970673	381.6855621	379.2738495	318.6777496	248.4380989	187.3196297	154.9516068
sub-010	449.8099136	401.1995239	377.8984375	335.9977036	326.4488525	304.0602188	301.4675064	291.7303085	285.2562714	274.2394867	236.0443802	184.2412109	143.2138977	115.9072304
sub-011	528.3667603	470.9422226	443.7045746	408.8109741	404.6246033	371.7766418	371.0511017	340.9761276	355.167778	333.5916367	280.6267471	223.2381363	189.0800018	161.7221508
sub-012	455.76828	393.1818848	374.7242661	338.4815445	329.7069931	308.6661453	294.7255898	306.0735893	292.2211723	257.1641426	231.9589767	192.0249252	163.6941452	139.8131142
sub-013	507.884964	446.9106445	383.6847382	378.3061295	368.5882874	319.1730804	312.4698257	314.5133362	309.8155022	312.0953751	256.9748573	210.4727936	174.9163971	152.071125
sub-014	659.5799713	586.5734863	562.9339981	519.1967773	480.7292633	483.9764557	468.2275085	437.2339859	401.7805557	406.0123367	348.3578568	282.2370605	238.2960014	203.9646606
sub-016	498.9788971	495.761261	490.4184113	465.2464142	451.518074	460.2629242	415.2720566	409.503624	383.4942627	413.6423416	366.1487122	284.8825531	243.2716942	202.7041435
sub-017	618.3716583	554.9428329	534.7701569	497.644104	505.2112961	499.4306335	473.3939362	454.35923	443.0843811	437.8261185	373.7241135	309.1633072	269.8137589	225.3695488
sub-018	529.6249542	488.9395905	463.4090118	465.1175308	447.1139679	444.0976486	438.970047	439.5799103	417.4929352	458.2275162	377.1474457	317.6272736	270.5230484	232.2517967
sub-020	423.7840042	401.8058167	370.1933212	368.7355499	369.9574203	348.9910278	322.0715408	334.4340363	341.543251	320.7459564	286.5848083	240.8530388	208.1208954	175.8377342
sub-021	723.3278046	622.6706238	583.0041504	553.2634125	546.3794861	491.0707779	522.7791138	478.1183243	470.5120239	423.7931137	372.3042908	313.1758575	263.6246109	214.8799419
sub-023	506.1139069	461.6061554	448.752449	409.9975891	391.7760544	358.3635406	355.4584656	325.7427063	318.6738892	306.4673233	258.0745316	203.6646957	164.7742691	139.5407066
sub-024	552.9786224	495.4636078	457.8997498	426.508194	387.8375092	402.5304718	372.4255676	358.7116928	338.227581	307.0833015	263.4015198	195.7514877	151.5820541	120.1037169
sub-025	702.6208954	633.9562988	570.5685577	541.0843582	499.9422302	483.6326523	451.2307968	441.7073975	438.1598434	382.9253578	349.1176453	271.9943962	222.5279274	176.8427811
sub-026	464.9084244	431.4399414	392.7183914	373.6866913	365.6777039	332.385685	321.1116829	309.9795113	296.3127899	294.5149574	255.6231766	196.5166807	152.7460814	129.9849424
sub-028	732.0375366	642.104538	592.5026703	564.3134995	525.3429565	498.4665375	488.5077286	442.1573029	439.5449905	430.5159302	368.4601212	297.9432297	238.4889603	202.9151001
sub-029	663.6431427	588.7189636	551.1398621	506.4846954	474.8953171	463.4643097	452.2639771	436.1096725	438.3335648	401.2182922	357.095993	281.5920486	219.9238119	180.8283057
sub-030	418.7630768	369.5476379	355.9201355	330.9446716	310.6820107	298.9925804	292.4155579	276.2276115	254.3532906	246.8928375	220.9548416	170.0135822	133.6918759	115.9127898
sub-032	362.5782471	355.1518555	318.4114075	318.4755669	302.1330681	310.2898636	276.7241936	301.1040115	274.1110153	264.9288101	238.8583298	194.928627	163.4700775	141.5876427
sub-033	539.8497849	469.376297	439.3891602	418.3026123	374.2843552	361.2441025	335.4558258	329.8813782	299.458107	294.0409508	247.3741493	200.1908493	160.1194954	131.329216
sub-034	497.5059738	436.4612198	417.912735	391.3186264	355.043663	355.1608887	352.471138	322.9281006	328.146347	288.7618179	251.4677353	185.0056381	132.6376095	94.12160397
