# Supplementary material for: Proactive distractor suppression in early visual cortex
Source: eLife. 2025 Mar 17;13:RP101733. doi: 10.7554/eLife.101733 (PMC11913444; doi:10.7554/eLife.101733)
Supplement: Figure 5—source data 2. [file elife-101733-fig5-data2.csv]

Subject	HPDL	NL-far	NL-near
sub-001	0.1826724	0.18139467	0.15664169
sub-004	-0.039167106	0.19727589	0.06618575
sub-005	-0.17265204	0.1351383	0.267466
sub-006	0.022970842	0.19656874	-0.101947635
sub-007	0.029227737	0.15585825	-0.30062172
sub-008	-0.07702323	0.012214418	-0.10640021
sub-011	-0.054446686	-0.087720655	-0.6232678
sub-013	-0.38973212	-0.023739634	-0.34421343
sub-016	1.1364895	1.4116068	0.29445255
sub-017	-0.105052456	-0.7157777	-0.09104146
sub-020	-0.13170724	-0.102665246	-0.2400474
sub-021	-0.09940675	0.81064576	0.011379555
sub-023	-0.19040857	-0.3017357	-0.3455221
sub-026	-0.16506211	-0.11150023	-0.14113429
sub-028	-0.33288628	0.45068198	-0.11153376
sub-030	-0.4684764	0.306778	-0.40512252
sub-032	0.2854596	0.68921727	0.5676449
sub-034	0.43614647	0.6867337	0.4258749
