# Supplementary material for: Proactive distractor suppression in early visual cortex
Source: eLife. 2025 Mar 17;13:RP101733. doi: 10.7554/eLife.101733 (PMC11913444; doi:10.7554/eLife.101733)
Supplement: Figure 5—figure supplement 1—source data 1. [file elife-101733-fig5-figsupp1-data1.csv]

Subject ID	HPDL	NL-far	NL-near
sub-001	905.8333333	985.8181818	773.0769231
sub-003	649.9722222	698.9	605.7272727
sub-004	739.2258065	772.0526316	696.2352941
sub-005	797.5625	871.2	948.125
sub-006	891.7179487	957.5833333	910.4117647
sub-007	604.7714286	708.4375	632.375
sub-008	1009.909091	917.6363636	892.65
sub-009	732.21875	779.3	788.0740741
sub-010	845.6666667	869.4	790.9166667
sub-011	985.6	1114	1006.961538
sub-012	922.1	718.6	899.9473684
sub-013	862.9722222	990.7142857	967.3888889
sub-014	737.7	691.0909091	745.5333333
sub-016	759.2432432	670	696.6818182
sub-017	895.3611111	833.4	930.15
sub-018	741.2352941	687.4444444	759.4090909
sub-020	837.7142857		850.32
sub-021	672.2333333	692.6666667	644.875
sub-023	964.25	1061.6	1005.8
sub-024	934.15	918.5714286	936.1666667
sub-025	798.2439024	789.3	781.4615385
sub-026	848.4117647	948	784.2
sub-028	1046.772727	921.625	1023.105263
sub-029	735.3888889	709.2	666.5625
sub-030	965.9705882	963.4615385	958.0909091
sub-032	947.3888889	903.2	854.35
sub-033	776.5681818	666	799.2941176
sub-034	804.8666667	650.3333333	702.8666667
