# Supplementary material for: Proactive distractor suppression in early visual cortex
Source: eLife. 2025 Mar 17;13:RP101733. doi: 10.7554/eLife.101733 (PMC11913444; doi:10.7554/eLife.101733)
Supplement: Appendix 1—figure 1—source data 1. [file elife-101733-app1-fig1-data1.csv]

Subject	Distractor HPDL	Distractor NL-far	Distractor NL-near	Neutral HPDL	Neutral NL-far	Neutral NL-near	Target HPDL	Target NL-far	Target NL-near
sub-001	9.458711	7.096521	7.798988	9.11556	7.1776175	8.220226	10.487077	8.695227	6.664825
sub-003	1.6163356	5.141269	9.643768	1.5303587	5.4252076	9.344137	2.9657037	4.894373	9.761793
sub-004	5.5397444	8.212837	6.784419	6.237928	7.778325	6.693217	6.2659044	8.48575	6.987928
sub-005	2.54276	4.0623474	5.8454876	2.1437798	4.0290666	6.892271	2.7811117	4.180784	6.8895454
sub-006	4.8605723	6.5278487	4.3615522	5.0641813	6.058803	4.248935	5.600449	6.110346	4.872358
sub-007	3.012132	3.4890604	7.9408135	2.7864153	4.3146877	7.221914	3.2074845	5.444994	8.00926
sub-008	2.3507366	0.8817645	3.5512748	2.1192496	0.30769792	3.4836802	2.9969797	1.1925311	3.6966248
sub-009	5.6470447	3.583664	2.9942222	5.0099273	2.6905262	4.6411076	4.056946	3.078861	5.0776916
sub-010	0.61245596	3.856068	5.3234243	-0.2629438	4.584833	5.5803127	0.068676084	6.282194	4.191524
sub-011	4.6506004	5.263433	2.1822865	4.619743	4.6855025	2.0179448	4.3192935	5.6394677	3.1867325
sub-012	0.077586845	1.7821766	3.0586202	0.24594334	0.93234617	3.2190266	-0.6353364	1.7809299	3.2868476
sub-013	5.231176	7.898379	3.0796483	4.752473	6.7165174	3.2933352	4.6223674	8.4161825	3.4604094
sub-014	6.8741693	8.705487	7.6553907	6.5328774	7.924758	8.159396	7.197187	8.10963	8.229141
sub-016	7.407024	2.5231419	10.205233	7.393486	1.4958158	10.387778	4.81653	3.5817783	9.858989
sub-017	6.442289	4.613673	8.5645485	4.6764903	5.5149064	8.621484	5.412241	7.2297473	9.536032
sub-018	5.600391	4.92119	6.1517615	5.2444897	4.107816	6.252516	5.947621	5.468161	6.329258
sub-020	6.305803	5.580649	4.0774074	5.747049	5.207952	4.5005965	4.9028563	6.2646317	4.8526363
sub-021	5.649709	13.088353	4.378133	5.106537	12.005584	4.108737	5.2627234	11.64344	4.625127
sub-023	2.741583	0.87107	-0.016545653	2.5462742	0.9760749	-0.4830234	2.377225	2.1030354	0.21014985
sub-024	6.71395	6.5816164	3.4038835	7.145358	6.1877427	3.4651058	6.5823064	6.4039845	3.804841
sub-025	7.4329486	5.254888	4.8855267	7.4114366	4.987679	4.870605	7.7039165	5.9164615	4.8174458
sub-026	4.368456	3.3070512	4.3919516	4.2613764	3.8775551	3.4115586	5.692176	4.9687386	3.8654232
sub-028	3.0109925	7.935312	4.792905	2.9822714	7.239818	4.5456305	3.0293481	8.576258	4.5670905
sub-029	4.2609024	2.8002903	5.621582	4.8155165	1.5185984	5.2481565	3.491207	1.876441	7.0004377
sub-030	-10.795791	9.332358	-0.8347615	-21.417007	9.674085	-3.080661	-10.902057	2.401824	-3.4629848
sub-032	6.6186614	7.5061045	5.971688	6.337436	7.90525	6.65045	6.612825	6.3612413	8.943233
sub-033	1.817971	2.967214	2.855827	0.8545152	3.2870338	2.3856466	1.0808961	3.4517672	3.060709
sub-034	12.372541	15.3229065	10.581427	12.701152	12.614855	10.587976	13.268619	15.053793	10.967051
