# Supplementary material for: Proactive distractor suppression in early visual cortex
Source: eLife. 2025 Mar 17;13:RP101733. doi: 10.7554/eLife.101733 (PMC11913444; doi:10.7554/eLife.101733)
Supplement: Appendix 1—figure 1—source data 2. [file elife-101733-app1-fig1-data2.csv]

Subject	Distractor HPDL	Distractor NL-far	Distractor NL-near	Neutral HPDL	Neutral NL-far	Neutral NL-near	Target HPDL	Target NL-far	Target NL-near
sub-001	9.458711	7.096521	9.153847	9.11556	7.1776175	9.856703	10.487077	8.695227	8.923885
sub-003	8.149347	8.53733	10.449401	7.2221355	8.545826	9.766855	9.008212	9.590342	10.378794
sub-004	6.146244	12.431379	8.113886	6.9210525	11.3493185	7.030594	7.1791067	12.312543	7.813813
sub-005	3.401559	4.901977	6.7884574	3.0849843	5.1994176	7.546992	3.2816901	5.9287434	7.673071
sub-006	3.6679404	5.907503	4.365077	3.801736	4.9866996	4.246914	4.5431356	5.8126264	4.8393025
sub-007	7.168338	7.576102	6.8567014	6.3319283	7.217072	6.194457	7.551279	8.365761	6.5394564
sub-008	2.452213	3.6854336	2.7890966	2.223196	3.266294	2.8187606	3.1271331	4.28841	3.2612677
sub-009	6.130729	3.6418564	3.1598692	5.3973064	2.7493036	4.9283504	4.8386865	3.2129061	5.4150333
sub-010	3.9950972	4.7325797	5.3234243	3.195062	4.7305894	5.5803127	4.125892	6.410983	4.191524
sub-011	2.5586379	5.3576984	2.1822865	2.5863857	4.73382	2.0179448	2.4696834	5.707028	3.1867325
sub-012	0.07922577	4.2150517	3.0586202	0.2428953	3.4797142	3.2190266	-0.54267865	4.7002983	3.2868476
sub-013	5.231176	7.898379	4.619878	4.752473	6.7165174	4.051799	4.6223674	8.4161825	4.737933
sub-014	7.708697	8.705487	7.162821	7.397611	7.924758	7.6116343	7.8192396	8.10963	8.017716
sub-016	12.162212	22.532864	8.586292	14.45438	19.98948	8.548788	10.186303	23.35997	8.909393
sub-017	6.442289	6.7580996	4.7709637	4.6764903	5.5781837	4.825176	5.412241	7.9958105	6.6274085
sub-018	6.7468057	4.506586	6.8525467	5.895543	4.4064775	6.5811386	6.5315857	5.5713143	6.8861156
sub-020	6.047983	6.053406	6.2680607	5.7368827	5.8019233	6.135105	4.670985	7.2156997	6.237897
sub-021	5.0564713	12.79721	3.7155008	4.337557	11.571065	2.9813695	4.9060917	11.253129	3.9677186
sub-023	2.741583	1.3694049	1.4804071	2.5462742	1.4861678	0.8301483	2.377225	2.5362494	1.6937022
sub-024	6.849265	6.801938	5.682745	7.2681336	6.337849	5.3844314	6.7088304	6.6708317	6.1618776
sub-025	7.4329486	8.803645	4.9513535	7.4114366	7.877352	4.8007627	7.7039165	9.767768	5.090105
sub-026	3.8526247	3.0891001	5.065172	3.5387743	3.2284698	4.1135597	5.120332	4.695705	4.711445
sub-028	3.0109925	9.203846	5.6467257	2.9822714	7.87158	5.540422	3.0293481	9.839119	5.5993853
sub-029	7.234744	8.105885	5.655222	8.358528	7.767418	5.284313	6.6850324	9.177516	7.0336733
sub-030	5.1986814	31.575937	-3.3347328	1.1418006	32.263973	-4.1789446	10.082401	23.835384	-4.106355
sub-032	7.4680095	8.286794	8.459009	7.1601925	8.237534	8.507919	7.4973135	7.0211353	9.889866
sub-033	2.8625882	2.967214	2.9223175	1.7689766	3.2870338	2.4431384	2.2961922	3.4517672	3.119659
sub-034	9.5954275	14.389417	11.22684	9.79435	11.665528	11.199121	10.281795	14.192319	11.71008
