# Supplementary material for: Proactive distractor suppression in early visual cortex
Source: eLife. 2025 Mar 17;13:RP101733. doi: 10.7554/eLife.101733 (PMC11913444; doi:10.7554/eLife.101733)
Supplement: Appendix 1—figure 1—source data 3. [file elife-101733-app1-fig1-data3.csv]

Subject	HPDL	NL-far	NL-near
sub-001	0.10527834	0.20195031	0.25867134
sub-003	-0.36765945	0.29859805	0.65182763
sub-004	-0.07609724	0.05446333	0.010880932
sub-005	-0.28225797	0.06229377	0.05309622
sub-006	0.14562035	0.26967996	-0.10203785
sub-007	-0.34772432	-0.17437114	-0.3394932
sub-008	-0.087094635	-0.57606846	-0.042145588
sub-009	0.45283374	0.18787582	0.29747844
sub-010	-0.33648294	0.13861619	0.2683819
sub-011	-0.05376657	-0.14162165	-0.6207713
sub-012	-0.5654118	-0.46605593	-0.36020336
sub-013	-0.41921335	-0.039988644	-0.2967087
sub-014	0.358867	0.32698074	0.36027396
sub-016	-0.47195148	-0.589984	0.28287297
sub-017	-0.09643283	-1.0291065	0.24002737
sub-018	0.26177546	0.23072205	0.28974327
sub-020	-0.30203915	-0.35295963	-0.45532694
sub-021	0.038588386	0.8456412	0.06788781
sub-023	-0.17540266	-0.40130216	-0.47727388
sub-024	0.24022996	0.003983556	-0.24152784
sub-025	0.20095655	-0.109177396	-0.049032178
sub-026	-0.26466668	-0.11298031	-0.19553816
sub-028	-0.32340723	0.37594923	-0.14226337
sub-029	0.16536157	-0.09559618	0.34814647
sub-030	-0.46962416	0.44210106	-0.41213906
sub-032	0.1472638	0.60359913	0.3585886
sub-033	-0.12700343	0.026313417	-0.13974978
sub-034	0.5931082	0.5384142	0.3815438
