# Supplementary material for: Proactive distractor suppression in early visual cortex
Source: eLife. 2025 Mar 17;13:RP101733. doi: 10.7554/eLife.101733 (PMC11913444; doi:10.7554/eLife.101733)
Supplement: Appendix 1—figure 1—source data 4. [file elife-101733-app1-fig1-data4.csv]

Subject	HPDL	NL-far	NL-near
sub-001	0.10527834	0.20195031	0.14676395
sub-003	0.53896725	0.51768893	0.6210798
sub-004	-0.04573677	0.18224402	0.1616673
sub-005	-0.19422148	0.21503788	0.15784688
sub-006	-0.121515974	0.04311234	-0.110168725
sub-007	0.13187669	0.18625511	-0.298596
sub-008	-0.09205084	0.007837842	-0.13257496
sub-009	0.5236833	0.18544482	0.32709363
sub-010	0.28732842	0.24037664	0.2683819
sub-011	-0.33870447	-0.07115203	-0.6207713
sub-012	-0.56504107	-0.06686319	-0.36020336
sub-013	-0.41921335	-0.039988644	-0.3519237
sub-014	0.42096522	0.32698074	0.37413502
sub-016	1.4577624	1.5248297	0.29533416
sub-017	-0.09643283	-0.6339878	-0.106452234
sub-018	0.43048373	0.23016648	0.35390958
sub-020	-0.25750053	-0.22828165	0.098187566
sub-021	-0.008085643	0.80554897	-0.015154637
sub-023	-0.17540266	-0.33522922	-0.28171533
sub-024	0.2524767	0.011120955	0.12394059
sub-025	0.20095655	0.13651939	-0.040645275
sub-026	-0.17294544	-0.11924852	-0.13431443
sub-028	-0.32340723	0.45427877	-0.073290914
sub-029	0.55276436	0.6978202	0.3521383
sub-030	-0.7666796	0.85154784	-0.42218116
sub-032	0.32067713	0.6742897	0.5542964
sub-033	-0.07836778	0.026313417	-0.13879794
sub-034	0.4072672	0.50364166	0.40895396
